# Supplementary material for: CLCC1 c. 75C>A Mutation in Pakistani Derived Retinitis Pigmentosa Families Likely Originated With a Single Founder Mutation 2,000–5,000 Years Ago
Source: Front Genet. 2022 Mar 22;13:804924. doi: 10.3389/fgene.2022.804924 (PMC8980549; doi:10.3389/fgene.2022.804924)
Supplement: Supplementary file 2 [file Table3.XLSX]

## Sheet: Sheet1
	Population Growth Rate	Mean Generations	Median Generations	95% Confidence Interval (Low-High)
	0	2160	1776	211-5924
	0.005	723	688	168-964
	0.01	504	494	146-562
	0.015	349	346	124-387
	0.02	309	309	116-326
